# Supplementary material for: Anthropometry-based 24-h urinary creatinine excretion reference for Chinese children
Source: PLoS One. 2018 May 23;13(5):e0197672. doi: 10.1371/journal.pone.0197672 (PMC5965866; doi:10.1371/journal.pone.0197672)
Supplement: S1 Dataset — (XLSX) [file pone.0197672.s002.xlsx]

## Sheet: Sheet1
AGE	SEX(1=boy;2=girl)	Bodyheight (cm)	Bodyweight (kg)	BMI	BSA (m2)	Energy (kcal)	Protein (g/d)	meanCrE (mg/d)	Height-group
8	2	140.1	37.6	19.1563	1.21	1202	50	400	6
8	2	137.4	34.6	18.3275	1.15	1973	78	440	5
8	2	122.7	29.3	19.4616	0.99	1651	41	390	2
8	2	125	28.5	18.24	0.99	2948	84	380	3
8	2	134.9	36.3	19.9472	1.16	1546	71	510	4
8	1	136.2	33	17.7893	1.12	2018	77	480	5
8	1	126.9	27	16.7664	0.98	941	42	440	3
8	2	119	24.3	17.1598	0.89	2843	70	400	1
8	1	131.9	27.8	15.9792	1.02	2954	100	460	4
8	2	130.8	25.1	14.6709	0.97	1514	48	440	4
8	1	134.5	28.7	15.8649	1.05	1614	72	530	4
8	2	126	24	15.1172	0.92	2097	102	450	3
8	1	134.3	25.7	14.2489	1	1902	76	510	4
8	2	131.6	25.7	14.8396	0.98	1987	82.5	235	4
8	1	132.1	28.1	16.1028	1.02	1661	89	255	4
8	1	132.9	25.7	14.5507	0.99	1246	95	290	4
8	2	137.6	25.4	13.4152	1.01	1325	61	295	5
8	2	122.7	32.8	21.7864	1.04	1915	69	340	2
8	2	132.8	32	18.1449	1.08	1367	50.5	345	4
8	2	116.8	21.3	15.6133	0.83	1836	69	370	1
8	2	131.2	26.4	15.3369	0.99	1502	47.5	375	4
8	2	138.7	27.6	14.3468	1.05	5097	175	385	5
8	2	126.9	23.7	14.7172	0.92	1500	57.5	385	3
8	1	130.3	29.4	17.3164	1.03	1153	40	390	4
8	2	121	24.8	16.9387	0.91	805	49	430	2
8	2	127.9	29.7	18.1558	1.02	4704	135	435	3
8	1	131.5	31.3	18.1006	1.07	1642	70	525	4
8	2	127.3	37.5	23.1406	1.13	1625	52.5	535	3
8	2	134.1	35.1	19.5186	1.14	1595	118	535	4
8	2	138.8	33.6	17.4406	1.14	1273	56	560	5
9	2	133.8	31.2	17.4278	1.08	3560	109	300	4
9	2	138	32.2	16.9082	1.11845	1942	81	318.78	5
9	2	130.2	28.4	16.7531	1.02	1204	54	300	4
9	2	133.9	27.5	15.3381	1.02	1347	61	350	4
9	2	133.1	33.1	18.6841	1.10236	2461	100.5	424.35	4
9	1	133.4	32	17.982	1.09	2216	88	420	4
9	1	126.9	24.9	15.4624	0.943541	1532	60.5	331.76	3
9	2	133.5	35.2	19.7506	1.13	1238	56	490	4
9	2	132.7	26.9	15.276	1.01	1698	68	420	4
9	2	138.7	30.4	15.8023	1.1	1721	49.5	480	5
9	1	126.8	20.7	12.8745	0.871797	1785	66	330.12	3
9	1	133.9	27	15.0592	1.01534	2208	76.6667	441.96	4
9	2	142.1	32.7	16.1942	1.14995	1364	55.5	549	6
9	2	133.1	32	18.0632	1.09	1410	46.5	540	4
9	1	132.7	28.2	16.0143	1.03	1223	49	480	4
9	2	137.1	29.3	15.5881	1.07	4480	135	500	5
9	1	129.5	26.8	15.9807	0.987914	1478	49	481.65	3
9	1	140	31.7	16.1735	1.12269	1796	71	586.16	6
9	1	140.6	34.5	17.4521	1.17	1938	47	640	6
9	2	138.6	33.4	17.3868	1.13956	1481	48	647.2	5
9	1	133.2	30.3	17.0779	1.06	1425	48	630	4
9	1	135.5	27.6	15.0325	1.03373	1759	61	575.21	5
9	1	134.9	25.9	14.2323	1	1267	45	265	4
9	2	130	24.7	14.6154	0.96	1625	66.5	270	4
9	2	135.3	24.2	13.2196	0.976515	1512	61	278.33	5
9	2	139.2	28.9	14.9149	1.07495	2409	109	279.23	5
9	2	142.3	30	14.8153	1.10973	2043	97	281.6	6
9	1	139.5	27.3	14.0286	1.05088	1903	69	287.46	5
9	1	136.5	27.3	14.652	1.03444	1594	66.5	289.465	5
9	2	133.6	32.1	17.9842	1.09	1373	50	290	4
9	1	142.8	33.8	16.5753	1.1704	2701	124	297.28	6
9	1	136	28.8	15.5709	1.05542	2729	131.5	311.58	5
9	2	132.8	26.8	15.1963	1.0061	1400	49	314.265	4
9	1	135.8	25.6	13.8816	1.00282	701	46	318.56	5
9	2	132	26.4	15.1515	1	1495	50.5	325	4
9	2	136	27.8	15.0303	1.03968	1516	56	328.48	5
9	2	137	27.3	14.5453	1.03719	1211	76	329.66	5
9	1	140.5	26.3	13.323	1.03971	1332	58	331.72	6
9	2	140.5	35.3	17.8822	1.17825	1771	76.5	335.75	6
9	1	140	30.4	15.5102	1.10288	1641	60	344.23	6
9	1	130	29.8	17.6331	1.03638	1620	47.5	348.165	4
9	2	145.6	37.8	17.8307	1.24478	1397	59	350.84	7
9	1	129	27.9	16.7658	1.00213	1413	54.5	351.9	3
9	1	142.3	30.9	15.2598	1.12376	1461	56	354.69	6
9	2	128.9	30	18.0557	1.03	1347	56.5	355	3
9	1	136.5	34.6	18.57	1.14405	1583	70.5	358.87	5
9	2	135.9	28.4	15.3773	1.0486	1047	65.5	363.96	5
9	2	127.5	30.4	18.7005	1.03	1253	52.5	370	3
9	2	137.9	30.2	15.881	1.08781	1373	59.5	373.605	5
9	2	139	36.1	18.6843	1.1803	1630	56	378.42	5
9	1	132	26.6	15.2663	0.998521	2063	69	381.1	4
9	2	140.5	30.4	15.4	1.10574	1880	100.5	383.28	6
9	2	136.3	29.1	15.6639	1.06	4118	164	385	5
9	2	140.5	31.3	15.8559	1.11954	984	49.5	387.3	6
9	1	130.6	26.5	15.5367	0.989247	1571	50.5	387.58	4
9	1	134.2	29.9	16.6022	1.06	1337	59.5	395	4
9	2	116.2	22.5	16.6637	0.85	2486	112.5	395	1
9	1	135	26.9	14.7599	1.01977	1716	51	398.24	5
9	1	139.8	33.1	16.9361	1.14231	1499	48	398.49	5
9	1	137.7	31.2	16.4546	1.10182	1134	48	410.88	5
9	2	139.4	33.7	17.3422	1.14868	1616	55	414.78	5
9	2	133.3	26.1	14.6886	1	1312	48.5	415	4
9	2	130.1	25.9	15.3019	0.98	1449	46	415	4
9	1	128.5	25.7	15.5642	0.965034	1452	49	416.18	3
9	2	135.5	27.7	15.0869	1.03532	1139	62	417.43	5
9	1	132.8	28.9	16.3871	1.03888	2474	78.5	418.65	4
9	1	136.4	27.2	14.6198	1.03228	1077	55.5	420.225	5
9	2	142.3	33.1	16.3463	1.15709	1614	60.5	424.95	6
9	2	131.5	26.9	15.5561	1	1290	57	425	4
9	1	139	29.9	15.4754	1.08946	1287	57	428.55	5
9	1	140.5	31.1	15.7546	1.11649	1408	62.5	429.525	6
9	1	142.9	45.8	22.4285	1.33	2294	68	430	6
9	2	137.4	33.1	17.5329	1.13	4953	144	430	5
9	2	140.8	31.2	15.738	1.11974	1429	56	435.24	6
9	2	138.7	34	17.6736	1.14882	2269	82.5	438.47	5
9	2	133.7	28.7	16.0553	1.04091	2124	73	438.795	4
9	2	137	31.4	16.7297	1.10074	1687	92.5	442.425	5
9	2	146.5	27.8	12.953	1.09728	1633	49	447.6	7
9	1	138.4	34.5	18.0114	1.15415	1528	55.5	452.5	5
9	1	144.4	33.4	16.0181	1.17394	1798	60.5	453.3	6
9	2	142	49.8	24.6975	1.37435	1405	65	453.995	6
9	1	128.2	24.4	14.8461	0.94	1366	72.5	455	3
9	1	141	32.6	16.3976	1.142	1578	66.5	455.1	6
9	1	137.4	36.7	19.4398	1.18	1509	60	460	5
9	2	134	29.4	16.3734	1.05	1524	69	460	4
9	1	132	26.1	14.9793	0.9905	2246	84.5	463.65	4
9	1	142.6	40.1	19.7199	1.2573	1680	73	470.135	6
9	2	146.1	31.3	14.6637	1.15171	1388	62	470.19	7
9	1	137	29	15.451	1.06416	971	53	474.59	5
9	1	125.1	28.4	18.147	0.99	1370	63.5	480	3
9	1	138.5	29.7	15.4831	1.08	624	52	485	5
9	2	131.9	26.2	15.0595	0.99	1174	55.5	485	4
9	2	146	32.8	15.3875	1.17427	1276	50	492.125	7
9	2	131.8	25.6	14.737	0.98	950	47	495	4
9	1	137.6	27.7	14.63	1.04693	1147	57	502.27	5
9	2	142	33	16.3658	1.15383	2020	57	505.38	6
9	2	131.8	27.5	15.8308	1.01	3246	116	515	4
9	2	135.5	28.4	15.4682	1.04636	1719	73	522.205	5
9	1	137.7	37.2	19.6189	1.19	601	54	530	5
9	1	134.2	26.8	14.8809	1.01	1987	66.5	530	4
9	1	148	36.3	16.5723	1.23813	1678	60	531.095	7
9	1	128.5	30.5	18.4711	1.03788	2029	74.5	534.84	3
9	1	137.9	29.3	15.4077	1.07391	1028	48	535.52	5
9	1	133	29.1	16.4509	1.04307	1103	54	537.365	4
9	1	129.5	27.8	16.577	1	2184	68	545	3
9	1	145	30	14.2687	1.12495	1239	48	546.915	7
9	1	128.7	29.2	17.6289	1.02	1748	69.5	550	3
9	1	143.5	37.7	18.3079	1.23035	1496	58	588.18	6
9	1	136	43.6	23.5727	1.25882	1563	66	590.14	5
9	1	145	35.2	16.742	1.20403	1844	73	607.965	7
9	1	128.7	29	17.5082	1.02	1309	70.5	610	3
9	1	130.2	34.3	20.2336	1.1	1658	67.5	615	4
9	1	144.5	36.9	17.6722	1.22534	1872	76.5	620.82	6
9	2	142	41.2	20.4325	1.26796	2286	115.5	624.62	6
9	1	138.5	35.1	18.2982	1.16	1599	48	640	5
9	2	133.3	27.4	15.4202	1.02	1710	50	640	4
9	2	131.8	25.6	14.737	0.98	976	47.5	645	4
9	1	127.2	27	16.6874	0.98	1799	69	655	3
9	1	138	38.4	20.1638	1.21	1624	56	665	5
9	1	139.5	36.4	18.7048	1.18755	2103	98.5	666.715	5
9	1	142.2	37.8	18.6936	1.22	700	49	675	6
9	2	140.5	34.7	17.5783	1.17	1265	48	730	6
9	2	145.6	40.4	19.0572	1.28	1380	51	750	7
10	2	137.5	31.3	16.5554	1.1	2192	81.5	300	5
10	2	143	33.6	16.4311	1.16864	2331	111	331.76	6
10	2	130.8	30.8	18.0026	1.06	3089	84.5	310	4
10	1	138.6	36.9	19.2088	1.19	2920	95.5	390	5
10	1	145.4	46	21.7585	1.35	2966	170.5	520	7
10	1	131.7	35.9	20.6977	1.13	1882	72	460	4
10	1	145	33.5	15.9334	1.17897	1568	55	443.29	7
10	1	151.4	39.8	17.3633	1.3089	1744	78.5	535.09	8
10	1	151.3	41.3	18.0415	1.32901	1553	55.5	569.1	8
10	2	145.5	40.5	19.1306	1.28118	3601	112	567	7
10	1	153.5	38.5	16.3397	1.3	1942	62.5	570	8
10	1	145.2	50.9	24.1426	1.41	1152	70	760	7
10	2	137.9	33.7	17.7215	1.14	1964	107	510	5
10	2	150.7	42.8	18.8459	1.35	2719	85	680	8
10	1	147.5	33.9	15.5817	1.19971	1683	57.5	553.8	7
10	1	139.5	30.5	15.673	1.10156	2141	86	563.04	5
10	1	140.1	40	20.379	1.24	1865	89	740	6
10	1	141.1	30.7	15.42	1.1138	1533	67.5	589.9	6
10	1	151	39.1	17.1484	1.29658	3491	137.5	754.4	8
10	1	141.8	35.9	17.8543	1.19	3665	123	720	6
10	1	135.7	26.6	14.4451	1.02	1555	63.5	540	5
10	1	129.2	25.2	15.0965	0.96	1616	94	220	3
10	2	136.5	25	13.4176	0.996465	1437	54.5	232.225	5
10	2	138	26.7	14.0202	1.03287	1619	61	240.98	5
10	1	131	27.1	15.7916	1.00092	1608	68.5	247.8	4
10	1	140.4	34.5	17.5019	1.17	2020	76	260	6
10	2	138	27.8	14.5978	1.05075	1388	62	264	5
10	1	138.3	31.8	16.6258	1.11	1315	60	275	5
10	2	141.5	30.1	15.0333	1.10676	1815	72.5	287.4	6
10	2	140.5	28.3	14.3362	1.07261	1971	120	287.885	6
10	2	139	33.8	17.4939	1.14773	1489	54	288.075	5
10	1	142.5	33.3	16.3989	1.16124	1667	66.5	288.76	6
10	2	140	31.7	16.1735	1.12269	1766	74	294.3	6
10	1	133	27.1	15.3203	1.01198	1223	54.5	298.835	4
10	2	127.5	21.2	13.0411	0.884207	2438	73.5	300.43	3
10	1	150.5	42.2	18.6311	1.3361	2951	99	306.42	8
10	1	144.5	36.5	17.4806	1.21968	3300	104	307.865	6
10	2	141.7	43.5	21.6645	1.3	2539	89	315	6
10	1	129.7	28	16.6448	1.01	1840	69	315	3
10	1	148.8	33	14.9042	1.19364	1531	67.5	315.3	7
10	1	133.5	27.7	15.5424	1.02422	1611	63	325.01	4
10	1	142.5	29	14.2813	1.09497	1945	68.5	326.995	6
10	1	140	29.8	15.2041	1.09358	1694	56	328.53	6
10	2	133.5	28.1	15.7668	1.03048	1442	57.5	328.795	4
10	2	133.4	27.8	15.6219	1.03	2947	96.5	335	4
10	1	142	31.5	15.6219	1.13	1354	54	335	6
10	1	145.4	32.6	15.4202	1.16773	1841	68	335.55	7
10	2	126	25.1	15.81	0.94	1182	59	340	3
10	2	135.3	26.1	14.2576	1.00839	1138	66	340.465	5
10	2	144.5	39.2	18.7737	1.25724	1555	69	342.045	6
10	2	151.2	41	17.9341	1.32426	1856	70.5	344.61	8
10	1	136	30.5	16.4901	1.08146	1406	49.5	347.68	5
10	2	131.5	28.9	16.7127	1.0315	1420	66.5	354.765	4
10	2	134.2	24.6	13.6594	0.98	3022	84	360	4
10	2	131.5	30.7	17.7536	1.05833	1553	65	360.6	4
10	2	127.8	28.3	17.3271	1	4040	130	365	3
10	1	139	26.6	13.7674	1.03664	2063	128	366.15	5
10	2	137.5	35.1	18.5653	1.15715	2037	83	368.745	5
10	2	148	35.2	16.0701	1.22204	1036	65	368.78	7
10	2	150	38.9	17.2889	1.28754	1475	54.5	374.825	8
10	1	137.1	29	15.4285	1.06	1411	51.5	380	5
10	2	121.7	25	16.8795	0.92	1995	57.5	380	2
10	2	146.2	53.7	25.1235	1.44941	1638	68.5	381.47	7
10	2	149	29.5	13.2877	1.1392	1730	57.5	381.85	7
10	2	133.1	25.8	14.5634	0.99	2541	79	385	4
10	2	145	34.8	16.5517	1.2	4524	143	390	7
10	2	122.7	27	17.9339	0.95	2753	156	390	2
10	2	140.7	31.9	16.114	1.12977	1433	58.5	390.54	6
10	1	144	37	17.8434	1.22367	2171	90	390.81	6
10	2	143.5	30.4	14.7628	1.12281	1386	54.5	391.5	6
10	1	139	28	14.492	1.05948	3352	135	394.95	5
10	2	140	32.5	16.5816	1.13464	2992	94.5	396.5	6
10	2	131.5	30.6	17.6958	1.05686	1759	74	397.4	4
10	2	149.5	31.9	14.2728	1.18057	1544	59.5	401.07	7
10	1	142.4	37.2	18.3452	1.21658	1362	57	404.085	6
10	2	142	29.9	14.8284	1.10646	1827	66.5	408.27	6
10	2	143	32	15.6487	1.14465	1688	59.5	408.645	6
10	2	135.7	30	16.2915	1.07	4010	120	410	5
10	1	140.5	29	14.6908	1.0838	1442	57	413.625	6
10	2	140.5	26.9	13.627	1.04973	1961	109	418	6
10	2	128.5	34.7	21.0147	1.09638	1704	51.5	426.32	3
10	2	143	31.6	15.4531	1.13855	1967	70	426.81	6
10	1	147.3	30.9	14.2414	1.15225	1567	60.5	427.175	7
10	1	141.5	28.7	14.3341	1.08459	1643	52.5	428.1	6
10	2	130.4	27.6	16.2313	1.01	2524	86	430	4
10	1	135.4	25.7	14.0183	1.00233	1925	139.5	432.975	5
10	1	132.5	24.2	13.7843	0.961821	1863	112.5	435.15	4
10	1	134.5	29	16.0307	1.05005	2611	96	435.325	4
10	2	139.5	28.6	14.6966	1.07186	1771	81	436.88	5
10	1	143.1	32	15.6268	1.14523	1616	80	437.205	6
10	2	148.5	33.4	15.1458	1.19801	1612	50.5	437.39	7
10	1	139.5	33.3	17.1118	1.14346	1572	83.5	438.59	5
10	2	131.1	38.2	22.2258	1.16	1485	63	440	4
10	2	133.5	26.1	14.6446	1	1613	54	440	4
10	2	148.2	29.6	13.4771	1.1364	2792	83	442.84	7
10	2	127.9	29	17.7279	1.01	2497	86	445	3
10	1	141	29.5	14.8383	1.09452	1455	49.5	445.93	6
10	1	137	33.8	18.0084	1.13574	1292	66	446.535	5
10	2	147.8	52.1	23.85	1.44224	2072	75	447.14	7
10	2	147.5	32.5	14.9382	1.1784	1715.5	56	447.77	7
10	1	142	32.1	15.9195	1.14036	2396	64.6667	448.245	6
10	1	141.7	35.9	17.8795	1.19406	1488	53.5	451.08	6
10	2	144.5	32.9	15.7565	1.16702	1417	69.5	459.035	6
10	2	134.5	25.8	14.2618	0.999145	1466	54.5	460.32	4
10	1	139	27.2	14.0779	1.04651	2611	99.5	463.76	5
10	2	138.5	33	17.2034	1.13315	1468	56.5	463.955	5
10	1	147.3	34.5	15.9006	1.21	2535	103	465	7
10	2	130	26.3	15.5621	0.98278	2180	86.5	465.215	4
10	2	154	37.8	15.9386	1.29644	2090	72	466.66	8
10	1	146.9	33.9	15.7093	1.19617	1776	97	469.27	7
10	2	130.1	29.6	17.4879	1.03	1709	54.5	470	4
10	1	144	30.1	14.5158	1.12091	1260	58.5	470.2	6
10	2	134	26.8	14.9254	1.01269	1433	58	470.635	4
10	2	141	28.7	14.4359	1.08181	1949	78	472.61	6
10	1	137.5	29.5	15.6033	1.07476	2405	96.5	476.995	5
10	1	137.5	34	17.9835	1.1416	1690	55	482.775	5
10	2	140	38.1	19.4388	1.21395	1602	58	486.03	6
10	1	140	31	15.8163	1.11208	1168	49.5	486.42	6
10	1	138.9	29.5	15.2904	1.08268	1796	87	489.7	5
10	2	145	27.3	12.9845	1.08075	1715	67.5	490.375	7
10	1	141	32.6	16.3976	1.142	1741	61.5	497.205	6
10	2	136.8	28.6	15.2825	1.05678	2562	91.5	498.03	5
10	1	138	31.3	16.4356	1.10506	1613	60	498.3	5
10	2	135.5	26.1	14.2155	1.00947	2179	93.5	502.65	5
10	2	135	30.5	16.7353	1.07569	1757	67.5	503.01	5
10	1	141.1	41.2	20.6939	1.26	2409	72.5	505	6
10	1	136.5	28.2	15.135	1.0488	2177	92.5	508.325	5
10	1	151.5	43.9	19.1267	1.36525	1820	72.5	509.195	8
10	1	146.5	35.8	16.6805	1.2218	2592	114	509.79	7
10	2	147.1	39.9	18.4394	1.28	3640	119	510	7
10	1	139.1	30.3	15.6599	1.1	1362	57.5	510	5
10	1	137.2	31.3	16.6279	1.10041	1690	62	510.425	5
10	2	149.5	38.6	17.2705	1.28021	2684	102	521.66	7
10	2	137.4	33.4	17.6918	1.13	1388	54	525	5
10	2	128.8	25.7	15.4918	0.97	1373	62	525	3
10	2	150	34.1	15.1556	1.21746	1062	61.5	532.58	8
10	2	149.9	38.6	17.1785	1.28	1383	57.5	535	7
10	1	138.7	30.9	16.0622	1.1	1139	52.5	535	5
10	1	138	33	17.3283	1.13018	1610	57.5	538.05	5
10	1	150.5	37.6	16.6003	1.27214	2137	74.5	538.245	8
10	2	145.3	44	20.8411	1.33	3182	94	540	7
10	2	139.1	32.8	16.9519	1.13	1457	51.5	540	5
10	2	146.5	35.9	16.727	1.22325	2190	78	540.805	7
10	2	141.5	35.4	17.6803	1.18575	2278	93.5	540.94	6
10	1	137.7	32	16.8765	1.11	1829	63.5	545	5
10	2	157.3	54.8	22.1474	1.54162	1235	65	545.85	9
10	1	146.6	49	22.7996	1.39684	1415	56.5	546.54	7
10	1	145	37.7	17.931	1.24	1384	72	550	7
10	1	149.5	34.5	15.4361	1.22055	1531	70.5	550.06	7
10	2	146.5	46.9	21.8523	1.3704	1306	65	558.62	7
10	1	131.5	26.5	15.3248	0.994185	2185	79	559	4
10	2	126.5	22.4	13.998	0.9	1452	59	560	3
10	2	150	34.8	15.4667	1.22802	2187	142	561.02	8
10	2	154	37.6	15.8543	1.29352	1753	56.5	561.795	8
10	1	145.6	35.4	16.6986	1.21	1184	52	565	7
10	1	144.1	36.8	17.7223	1.22147	2076	126.5	567.665	6
10	2	148	34.7	15.8419	1.21	929	56	570	7
10	2	142.5	33.9	16.6944	1.17008	1609	61	571.075	6
10	1	149.4	31.6	14.1575	1.17527	1643	70	572.57	7
10	1	150	47.1	20.9333	1.39658	2021	91.5	574.015	8
10	2	143	31.5	15.4042	1.13702	1502	72	574.75	6
10	1	138	31.4	16.4881	1.10656	1564	76.5	578.16	5
10	1	146.8	35	16.2411	1.21191	2748	119	580.75	7
10	2	141.5	36.1	18.0299	1.2	1945	60.5	585	6
10	1	149	40.3	18.1523	1.30071	2420	82	585.96	7
10	2	141.9	54.1	26.8678	1.42	1453	50.5	590	6
10	2	140	33.1	16.8878	1.14	1362	61.5	590	6
10	1	142	46.3	22.9617	1.33	1745	77.5	595	6
10	2	135.4	38.1	20.782	1.18	2280	73	595	5
10	1	150	37.8	16.8	1.27194	1877	63.5	598.95	8
10	1	144	36.8	17.7469	1.22086	2865	104.5	599.95	6
10	1	136.4	32.7	17.576	1.12	4705	131	600	5
10	1	130.1	29.2	17.2516	1.03	1507	51	605	4
10	1	142.5	30.8	15.1677	1.12335	1595	109	606.25	6
10	1	136.8	34.9	18.6489	1.15	1377	50	610	5
10	1	141.4	38.2	19.1058	1.22411	1672	53	614.865	6
10	1	133.7	34.5	19.3	1.13	1635	51	615	4
10	2	141	32.6	16.3976	1.142	1810	67	621.67	6
10	2	142.8	38.4	18.8311	1.24	1390	60	625	6
10	2	136	31.5	17.0307	1.09639	1449	50	626.58	5
10	1	140	32.9	16.7857	1.14056	2771	70.3333	627.09	6
10	1	151.4	40	17.4505	1.3117	1823	96.5	627.925	8
10	1	143.4	32.5	15.8047	1.15	1872	61	630	6
10	1	140.4	32	16.2336	1.13	1825	58	630	6
10	1	143.5	45.3	21.9986	1.33023	1414	73	642.25	6
10	1	147	36.5	16.8911	1.23494	3037	156	650.92	7
10	2	152.5	46.2	19.8656	1.40188	1583	59	651.9	8
10	1	139	30.9	15.993	1.1048	1625	64	653.925	5
10	1	139	33.9	17.5457	1.14918	2496	94.5	657.7	5
10	2	138.4	32.6	17.0194	1.13	2789	106	660	5
10	1	154	42.2	17.7939	1.35855	1174	55.5	663.125	8
10	1	153	55.2	23.5807	1.51562	1682	64.5	665.295	8
10	2	145	36.2	17.2176	1.21845	2660	123.5	669.15	7
10	1	151.5	43.1	18.7781	1.35462	1745	54.5	672.52	8
10	1	138.5	43.2	22.5208	1.27057	1623	58.5	679.29	5
10	2	138.5	33.1	17.2555	1.13	1129	53	715	5
10	1	139.4	40	20.5842	1.24	2346	202	715	5
10	2	152.5	49.3	21.1986	1.44111	2156	73.5	715.02	8
10	1	145	49.8	23.6861	1.39534	2485	121	717.755	7
10	2	148.2	40.8	18.5765	1.3	1586	57.5	725	7
10	1	140.2	43.9	22.3341	1.29	1605	62	730	6
10	2	144.9	36.2	17.2414	1.22	1644	70.5	735	6
10	1	148.3	36.3	16.5053	1.23995	1703	66	735.315	7
10	1	137	31	16.5166	1.09	1495	76.5	750	5
10	1	146.5	52.7	24.5547	1.44002	3293	126.5	770.395	7
10	1	141	41	20.6227	1.25888	2253	70.5	786.325	6
10	1	146.4	45.4	21.1823	1.35093	2133	69	788.8	7
10	1	148.1	50	22.7961	1.42	1717	58	805	7
10	2	140.9	39.2	19.7453	1.23	1876	73	840	6
10	1	141.6	38.7	19.3012	1.23	1252	70	905	6
10	2	156.5	42.9	17.5157	1.38	1037	54	910	9
10	1	140.7	38.9	19.6499	1.23	1992	89.5	915	6
10	1	137.6	35.1	18.5383	1.16	1803	73.5	935	5
11	1	147.2	48.1	22.1988	1.39	1544	70	400	7
11	1	140	32.2	16.4286	1.13018	754	102	289.8	6
11	1	140	31.8	16.2245	1.12419	1741	68.5	301	6
11	1	145.4	40.9	19.3461	1.2859	2107	63.5	396.88	7
11	1	144.5	34.7	16.6186	1.19374	1514	60.5	361.08	6
11	2	129.5	26	15.5036	0.975272	1862	92.5	283.2	3
11	2	147.6	40.4	18.5442	1.29	1570	58	530	7
11	2	147	32.3	14.9475	1.17	2310	62	430	7
11	2	148.3	40.1	18.2332	1.29	3217	82	540	7
11	1	135.8	27.7	15.0204	1.04	2286	124.5	380	5
11	2	134.5	35.5	19.6238	1.14	1720	58	490	4
11	2	155	53.2	22.1436	1.50615	1905	60	754.5	9
11	1	153	47.3	20.2059	1.41933	1868	70	675.84	8
11	2	138.6	32	16.658	1.12	3599	82	480	5
11	1	146.4	42.5	19.8293	1.31	1875	78	650	7
11	1	144.7	33.9	16.1906	1.18	3874	110	540	6
11	1	132.2	30.6	17.5089	1.06094	1786	63	521.4	4
11	1	145.2	41.3	19.5892	1.29	1691	59.5	720	7
11	2	140.6	35.6	18.0086	1.18	2055	83.5	640	6
11	2	158.3	45.5	18.1572	1.43102	1903	80.5	834.56	9
11	2	144	36.2	17.4576	1.21	2081	64	720	6
11	2	134	27.8	15.4823	1.02858	1580	62.5	254.615	4
11	2	141.5	27.5	13.7347	1.06508	2219	70.5	264.93	6
11	2	139.5	28.6	14.6966	1.07186	2212	84	287.715	5
11	2	143.8	28.3	13.6858	1.09081	1527	59.5	289.15	6
11	2	132	26.2	15.0367	0.992111	1406	69	322.64	4
11	2	142	30.9	15.3243	1.12204	1837	90.5	324.25	6
11	2	150	34.2	15.2	1.21897	2026	76.5	332.985	8
11	1	145.5	36.3	17.1467	1.22293	2255	73	337.62	7
11	1	138	29.5	15.4904	1.07759	1832	82	353.565	5
11	2	141.4	35.5	17.7554	1.19	1449	68.5	355	6
11	2	147.8	35.1	16.0679	1.21937	2096	79.5	367.84	7
11	2	138	27.6	14.4928	1.04753	2095	86.5	368.34	5
11	1	141	28.8	14.4862	1.08341	2501	102	369.535	6
11	1	139.8	27.4	14.0196	1.05415	3826	113	371.75	5
11	1	143.5	33.3	16.1711	1.16714	1590	70.5	379.02	6
11	2	143	40.1	19.6098	1.25986	1532	57	379.72	6
11	2	144	32.8	15.8179	1.16259	1886	71.5	383.725	6
11	1	152.4	31.7	13.6486	1.19	1891	62	385	8
11	1	160	49.3	19.2578	1.49215	2204	85	396.1	10
11	2	146.5	31.7	14.7701	1.16024	1708	55.5	413.235	7
11	2	149	33.4	15.0444	1.20093	1669	65	418.305	7
11	2	145.4	34	16.0824	1.18879	1284	56.5	418.475	7
11	1	141	29.9	15.0395	1.10081	1234	59.5	420.325	6
11	1	138.5	30.4	15.848	1.09431	2234	75.5	428.925	5
11	2	155	38.4	15.9834	1.31129	1789	67	431.385	9
11	1	142.2	35.7	17.6551	1.19427	1756	61	439.825	6
11	2	136.4	27.1	14.566	1.03	1680	60	440	5
11	2	155.5	40.2	16.6251	1.34019	1874	72	443.19	9
11	2	129	26.6	15.9846	0.982016	1715	61	443.76	3
11	1	149.5	35.6	15.9282	1.23694	2087	70.5	444.53	7
11	1	148	35.8	16.344	1.23085	1768	64.5	446.95	7
11	1	150.5	38.7	17.0859	1.28783	1785	72.5	447.565	8
11	1	147.4	37.9	17.4439	1.25733	2184	93	449.65	7
11	2	150.5	35.6	15.7173	1.24293	2514	88	453.12	8
11	2	132.5	28.4	16.1766	1.02952	1660	58.5	453.77	4
11	1	149.5	33.3	14.8992	1.20232	1951	60	455.04	7
11	1	136.5	29.1	15.6181	1.0629	1232	63.5	455.25	5
11	2	146.8	32	14.849	1.16663	2637	86.5	456	7
11	2	137.5	28	14.8099	1.05118	1927	64.5	456.03	5
11	1	148	35.3	16.1158	1.22352	1532	69.5	456.3	7
11	1	152	49.9	21.598	1.44509	2307	84.5	457.965	8
11	2	149	42.9	19.3235	1.33574	4612	132	459.665	7
11	1	134	27	15.0368	1.02	2024	70	460	4
11	2	154.8	45.8	19.1128	1.41195	2173	81	461.32	8
11	2	151.5	30.5	13.2885	1.16948	1446	60.5	463.85	8
11	2	146	45	21.1109	1.34	1350	55	465	7
11	2	148	35.4	16.1614	1.22499	1518	58	468.66	7
11	2	142.5	31.4	15.4632	1.1326	2403	94	469.3	6
11	1	135.5	28	15.2503	1.04008	1722	66.5	469.69	5
11	1	144.8	34	16.2159	1.18523	2077	75.5	470.94	6
11	1	144	35.6	17.1682	1.20378	2077	88	472.05	6
11	2	135.9	32	17.3265	1.10316	1721	59	473.415	5
11	2	143	31.7	15.502	1.14008	2051	61.5	476.17	6
11	2	143.8	29.2	14.121	1.10543	2087	83.5	476.785	6
11	2	155.2	40.3	16.731	1.33973	2186	73.5	481.83	9
11	2	143	29.1	14.2305	1.09936	2196	68	484.05	6
11	2	145.8	34.8	16.3706	1.20299	1458	60.5	490.225	7
11	2	139	29.3	15.1648	1.08012	1541	59.5	490.84	5
11	2	150	38.3	17.0222	1.28	1776	60.5	495	8
11	2	136	24.7	13.3542	0.988731	1666	76.5	496.15	5
11	2	152	48.8	21.1219	1.43147	1750	57.5	497.73	8
11	1	140.5	52	26.3421	1.3891	2621	91.5	498.855	6
11	2	139.5	36.2	18.602	1.18477	1803	84.5	501.09	5
11	1	140	31.1	15.8673	1.11361	1486	60.5	503.15	6
11	1	140.5	35.1	17.7809	1.1754	1805	65	504.45	6
11	1	148.6	37.7	17.0728	1.2619	1956	77	505.9	7
11	2	145.5	31.2	14.7377	1.14672	1790	60	506.15	7
11	2	154.5	37.6	15.7518	1.29656	1264	63.5	512.46	8
11	2	137	34.3	18.2748	1.14285	1625	74	513.465	5
11	1	138	32.4	17.0132	1.1214	2666	103.333	513.875	5
11	1	153	47	20.0777	1.4155	1262	60	516.93	8
11	2	141.5	34.4	17.1809	1.17139	1488	54.5	517.79	6
11	1	134.5	29.2	16.1413	1.05312	1533	66	518.99	4
11	1	151	42	18.4202	1.33661	1755	76	520.78	8
11	2	141.5	31.2	15.5827	1.12378	2037	58.3333	522.42	6
11	1	138.5	31.1	16.2129	1.10495	1607	80.5	530.805	5
11	2	136	26.2	14.1652	1.01382	1831	76	536.23	5
11	2	141.6	31.1	15.5108	1.12282	1498	65.5	536.9	6
11	1	154.8	36.6	15.2735	1.2836	2612	86	543.675	8
11	2	153	42.9	18.3263	1.36164	1587	61	544.705	8
11	2	156	40.7	16.7242	1.35039	1675	93	547.27	9
11	2	148.5	59.1	26.8	1.52684	2546	105.5	549.41	7
11	1	147.5	44.2	20.316	1.3429	2180	85.5	550.675	7
11	1	144.5	32.2	15.4213	1.1564	1625	74.5	551.07	6
11	1	153	36.6	15.635	1.27276	2199	70.5	551.25	8
11	2	147	31.4	14.531	1.15842	1764	65	551.98	7
11	2	162.5	62	23.4793	1.66342	1757	78.5	551.985	10
11	1	157.1	49	19.8538	1.46868	1451	62.5	552.145	9
11	1	139.5	36.3	18.6534	1.18616	1636	64.5	553.285	5
11	2	151.4	35.1	15.3128	1.24083	1996	67	558.95	8
11	2	142.5	35.1	17.2853	1.18751	1820	65	567.675	6
11	2	151.5	35.9	15.6412	1.25337	1674	103	571.23	8
11	2	152	41.3	17.8757	1.33346	1886	83.5	572.695	8
11	1	144	48	23.1481	1.36681	3272	97	572.75	6
11	1	159.7	39.3	15.4093	1.35325	1825	67	573.31	9
11	1	139.8	32.6	16.6803	1.13	2583	70	575	5
11	2	141	32.4	16.297	1.13902	1750	84	575.64	6
11	2	144.9	36	17.1461	1.21	1486	58	580	6
11	1	134.6	31	17.1108	1.08	1934	67	585	4
11	1	137.8	34.1	17.9579	1.14483	2201	95	585.9	5
11	1	146.5	36.8	17.1464	1.23619	2588	96.5	585.9	7
11	1	143.5	31.8	15.4427	1.1445	2657	101	587.29	6
11	1	143	33.1	16.1866	1.16121	1783	65	589.685	6
11	2	142.1	29.8	14.758	1.11	2477	99	590	6
11	1	152.3	47.7	20.5645	1.41969	2233	114.5	595.06	8
11	1	152	34.3	14.8459	1.23226	2440	103.5	596.32	8
11	1	159.4	39.5	15.5461	1.35433	1636	73.5	596.63	9
11	2	155.5	43.9	18.1553	1.39129	2287	86	598.555	9
11	2	152.1	39.7	17.1606	1.31189	2120	64	602.875	8
11	2	147.5	34.5	15.8575	1.20869	1954	86.5	607.025	7
11	2	151.5	40.8	17.776	1.32342	1530	60	610.015	8
11	1	144.5	36.1	17.2891	1.21398	1768	62.5	611.32	6
11	1	145	31.1	14.7919	1.1423	1391	69	617.33	7
11	2	153	43.2	18.4544	1.36568	1600	55	617.78	8
11	2	148	49.4	22.553	1.41137	1609	60.5	618.75	7
11	2	141.8	38.4	19.0976	1.23	2149	82.5	620	6
11	1	140.5	33.4	16.9197	1.15086	2344	100.5	620.775	6
11	1	143.5	33.7	16.3654	1.17308	1923	63.5	621.47	6
11	1	129	28.4	17.0663	1.00973	2079	76	621.5	3
11	1	141.5	40.2	20.0777	1.25159	1941	65	626.55	6
11	1	148	37.2	16.9832	1.25109	1742	60	628.265	7
11	1	142.8	37.2	18.2426	1.22	2702	125	630	6
11	1	157.5	52.4	21.1237	1.51395	1455	103.5	634.185	9
11	1	135	33.1	18.1619	1.11374	2772	112.5	639.71	5
11	2	148	35.2	16.0701	1.22204	1484	54.5	639.79	7
11	2	148.5	36.5	16.5516	1.24406	1237	56.5	640.75	7
11	2	149	38.4	17.2965	1.27429	2555	84	643.24	7
11	1	151	42.1	18.4641	1.34	1601	60	645	8
11	1	145.5	33.5	15.8241	1.18191	2191	110	646.345	7
11	1	150.5	59.5	26.269	1.54614	1655	108.5	646.85	8
11	2	153.3	37.5	15.9568	1.29	5469	176	650	8
11	1	141.3	37.3	18.682	1.21	2166	77.5	650	6
11	2	148.7	33.5	15.1504	1.2	1310	61	650	7
11	1	144	40.2	19.3866	1.26758	2083	102	668.55	6
11	1	142.9	33.1	16.2093	1.16062	2184	80	670.5	6
11	1	139.5	46.6	23.9462	1.31901	1895	93.5	679.385	5
11	1	146.8	34.3	15.9163	1.20155	1602	65.5	684.55	7
11	2	153.4	48.5	20.6106	1.44	1624	86.5	690	8
11	2	151.2	34.7	15.1784	1.23	2177	80	700	8
11	2	150.5	44.4	19.6024	1.36527	2074	80	701.625	8
11	2	154.5	46.5	19.4803	1.42	1388	58.5	710	8
11	2	162	59.6	22.71	1.63209	1837	83	713.36	10
11	1	150.7	49.2	21.664	1.42752	2482	89.5	714.175	8
11	1	138.3	31.1	16.2598	1.1	1992	73.5	715	5
11	2	154.3	43.9	18.4388	1.3835	2435	100.5	739.18	8
11	1	143.2	42.2	20.5791	1.28879	1493	69.5	742.81	6
11	1	146.5	37.8	17.6123	1.25035	2137	94	747.885	7
11	2	162.3	43.4	16.476	1.42817	1772	60	757.32	10
11	2	139.7	37.3	19.1124	1.2	1440	55	760	5
11	1	153.5	57.7	24.4883	1.54808	2309	74	761.32	8
11	2	163.5	62.8	23.4922	1.67996	1667	66.5	774.15	10
11	1	147	48.5	22.4444	1.39352	1832	92	785.365	7
11	1	159.8	54.1	21.1857	1.55085	1972	82.5	785.55	9
11	1	153.4	48.9	20.7806	1.44227	1994	73.5	787.95	8
11	1	145.3	45.6	21.599	1.35	1989	66.5	800	7
11	2	160.5	44.6	17.3135	1.43319	1771	66.5	800.88	10
11	1	158.8	47.2	18.7172	1.45683	1509	60	802.67	9
11	1	148	35.6	16.2527	1.22793	3902	80	803.07	7
11	1	148	51.7	23.603	1.43893	1615	71.5	859.705	7
11	1	145.7	36.9	17.3823	1.23	2339	85.5	865	7
11	1	150	49	21.7778	1.42025	1896	94	875.4	8
11	1	135.4	41.7	22.7457	1.23	2356	103.5	895	5
11	1	150	44.8	19.9111	1.36718	2024	71.5	910.02	8
11	1	151	39.6	17.3677	1.3036	1968	74	922.45	8
11	2	149	48	21.6206	1.4	1351	72	960	7
11	1	160	50.9	19.8828	1.51255	1731	75.5	1035.94	10
12	1	161.4	48.6	18.6565	1.49251	1661	63	670	10
12	1	146.8	38.9	18.0508	1.27	2071	70	560	7
12	1	160.5	46.2	17.9346	1.45	2054	67.5	910	10
12	1	141.5	32.6	16.2819	1.14494	2583	98	664.24	6
12	1	169.2	54.8	19.1417	1.63	2491	74	1200	11
12	1	133.7	28.9	16.1672	1.04	1706	82	730	4
12	1	143.5	31.9	15.4913	1.14603	1951	84.5	345.195	6
12	2	157.3	37.4	15.1152	1.31059	2371	78	359.36	9
12	1	147.5	33.1	15.214	1.18759	1599	63.5	376.77	7
12	1	143.3	36.3	17.6772	1.2095	1726	65.5	390.815	6
12	1	141	28.6	14.3856	1.0802	1730	76.5	392.69	6
12	1	155	41.8	17.3985	1.35943	1774	68	396.625	9
12	2	150	38.2	16.9778	1.27764	2021	55	399.975	8
12	2	148.8	33.2	14.9945	1.1967	1240	59.5	402.75	7
12	2	155	40.2	16.7326	1.33707	1268	64.5	408.48	9
12	1	154.5	43.6	18.2654	1.38077	1925	95.5	417.75	8
12	1	149.5	37	16.5546	1.25738	2298	81.5	421.225	7
12	1	152	42.1	18.222	1.34438	1653	71	434.63	8
12	2	158.5	43	17.1163	1.39834	2100	70	441.31	9
12	2	142	27.8	13.7869	1.07274	1677	65	442.69	6
12	1	145.7	43.5	20.4913	1.32	1666	78	450	7
12	2	150.6	40.1	17.6805	1.30805	2033	58.5	450.665	8
12	2	139.5	32	16.4438	1.12427	1272	56	455.075	5
12	1	147.5	34.6	15.9035	1.21017	1750	62.5	458.375	7
12	1	147.5	38.4	17.6501	1.26497	2201	137	458.67	7
12	1	149.5	49	21.9237	1.41682	1415	68.5	459.59	7
12	2	139.3	29.3	15.0996	1.08181	1855	59	462.49	5
12	2	148.3	37	16.8236	1.25006	1901	65	470.72	7
12	2	132.6	31.9	18.1428	1.08	1393	82	485	4
12	1	143	31.3	15.3064	1.13394	1978	88.5	490.28	6
12	2	153.5	36.3	15.406	1.27132	1557	74.5	499.14	8
12	1	151	35.9	15.7449	1.25037	1895	65.5	503.045	8
12	1	144	32	15.4321	1.15045	2203	90.5	504.88	6
12	1	145.5	33.2	15.6824	1.1774	1664	65.5	506.14	7
12	2	155.2	37.2	15.444	1.29	1662	56.5	510	9
12	1	153.5	40.9	17.3583	1.33745	2237	87	511.98	8
12	2	154.5	39.9	16.7154	1.3297	1953	58	512.835	8
12	1	151	36.8	16.1396	1.2636	1858	72.5	513.465	8
12	1	157	48.2	19.5545	1.45777	2744	97	517.4	9
12	1	148	42.7	19.4942	1.32659	2510	89.5	518.025	7
12	2	151	36.3	15.9204	1.25628	1845	56	521.65	8
12	2	150	39.2	17.4222	1.29175	1780	61	539.605	8
12	1	147.1	50.6	23.3843	1.42	1304	61.5	540	7
12	1	144.3	34.5	16.5686	1.18962	1876	63	541.55	6
12	1	148	35.7	16.2984	1.22939	1826	65	542.025	7
12	2	162	41.5	15.8131	1.39938	1383	60.5	548.06	10
12	2	162	42.3	16.118	1.41078	1584	76.5	554.53	10
12	1	148	35.8	16.344	1.23085	1341	60.5	557.265	7
12	2	151	48.2	21.1394	1.41716	2246	82.5	559.71	8
12	2	146.4	29.5	13.7638	1.12	1509	55	565	7
12	2	142	34.5	17.1097	1.17584	1608	54.5	570.135	6
12	1	163	62	23.3355	1.66713	1732	60	577.86	10
12	2	154.9	45.9	19.1298	1.41	1845	63.5	580	8
12	1	140.4	36.3	18.415	1.19	6200	196	580	6
12	1	150.5	44.3	19.5583	1.36	1458	70	585	8
12	2	149.4	40.3	18.0553	1.3	1780	81.5	585	7
12	1	143	36.7	17.9471	1.2133	3843	133	587.58	6
12	2	141.5	37.8	18.879	1.21927	1524	55.5	596.805	6
12	1	156.5	37.1	15.1476	1.30129	1579	60.5	599.56	9
12	2	144.2	33.7	16.2069	1.18	1403	57.5	600	6
12	2	148.5	32.8	14.8738	1.18881	1204	62.5	602.32	7
12	2	158	42	16.8242	1.38125	2570	87	617.42	9
12	1	149.5	39.3	17.5837	1.29002	1968	84	624.015	7
12	2	162.5	41.9	15.8675	1.40824	1508	66.5	628.03	10
12	1	150.5	39.8	17.5715	1.30326	1946	86	630.19	8
12	2	160	54.9	21.4453	1.56197	1512	63.5	633.28	10
12	2	156.2	54.1	22.1735	1.53	2960	122.5	635	9
12	1	151.4	47.7	20.8097	1.41	1754	59.5	635	8
12	1	153.5	40.4	17.1461	1.33048	1830	64	636.77	8
12	1	146.1	36	16.8656	1.22	2447	96	640	7
12	2	157.2	47	19.0192	1.44	1607	73	640	9
12	2	150.6	39.6	17.46	1.3	2261	85.3333	640	8
12	2	152	41.4	17.919	1.33484	2030	74.5	650.9	8
12	1	144.9	48.4	23.052	1.38	1858	81	655	6
12	2	162	47	17.9089	1.47539	1485	62	656.335	10
12	1	149	34.6	15.5849	1.21908	2601	73	656.66	7
12	2	151.5	39.1	17.0354	1.29969	2041	67.5	657.95	8
12	1	139.5	30.2	15.5188	1.09695	1184	92.5	680	5
12	1	150.5	39.9	17.6157	1.30465	1681	66	685.46	8
12	1	152.5	43.7	18.7906	1.36912	1481	63	695.315	8
12	2	161	52.6	20.2924	1.54076	1482	54.5	704.48	10
12	1	155.5	49.1	20.3058	1.45908	1220	71.5	708.95	9
12	2	153.2	43.4	18.4915	1.36966	2046	72	709.51	8
12	1	146.4	36.7	17.1232	1.23	2267	66	710	7
12	2	136.1	34.1	18.4093	1.13	1255	79.5	710	5
12	2	159.1	47.1	18.6072	1.45751	2307	74.3333	713.585	9
12	1	147.5	33.5	15.3979	1.19367	2762	119.5	724.295	7
12	2	158	44.5	17.8257	1.41562	2131	71	733.32	9
12	1	163.8	65.2	24.3008	1.70922	2105	85	735.755	10
12	2	158.5	42.4	16.8775	1.39001	1791	89	740.18	9
12	1	151	44.1	19.3413	1.36462	2559	97	748.44	8
12	1	147.3	39.1	18.0207	1.27347	1288	74	759.12	7
12	2	160	66	25.7812	1.68912	1417	61	775.365	10
12	1	156	56.1	23.0523	1.54771	1964	81.5	783.47	9
12	1	155	48.6	20.2289	1.44936	1943	68	783.98	9
12	2	150.4	49.9	22.06	1.43	1967	76.5	785	8
12	1	159	54.5	21.5577	1.55006	2833	96.5	785.95	9
12	1	149	61.4	27.6564	1.5556	2019	72	802.125	7
12	1	149.5	46.6	20.8499	1.3869	1337	61	808.235	7
12	1	156.6	46.4	18.9206	1.43173	2228	80.5	825.995	9
12	1	158.8	48.7	19.312	1.47633	1877	66.5	864.15	9
12	2	154.5	46	19.2708	1.41	2729	120	870	8
12	1	152	60.2	26.0561	1.56506	1550	62.5	898.695	8
12	1	153.5	42.4	17.9949	1.35808	1869	67.5	947.18	8
12	2	149.1	53.4	24.0207	1.47	1623	57.5	980	7
12	1	156.7	43.6	17.7561	1.39	3456	185	985	9
12	1	165	77.6	28.5032	1.85026	2593	110	1112.68	11
12	1	142.7	38.1	18.7101	1.23	1920	72	1125	6
12	1	157.4	64.7	26.1153	1.66	3293	107.5	1155	9
13	1	158	47.9	19.1876	1.46061	2133	73	636.84	9
13	1	151.8	42	18.2266	1.34174	2424	125	628.15	8
13	1	169.5	55.7	19.3872	1.63871	1311	65.5	880.67	11
13	1	155.4	42	17.3919	1.36	2163	69.5	740	9
13	1	153.9	47.3	19.9703	1.43	6785	211	1120	8
13	1	148.5	32.2	14.6017	1.17952	1738	72	361.3	7
13	2	143	35.1	17.1647	1.19053	1682	74	384.33	6
13	1	145	36	17.1225	1.21559	3217	142	404.64	7
13	1	147.5	33.8	15.5358	1.1982	1379	60	412.925	7
13	1	148.5	37.4	16.9597	1.25701	1828	72	457.95	7
13	1	147	34	15.7342	1.19826	1600	64	461.29	7
13	1	151.7	36.4	15.8172	1.26197	1745	70	468.84	8
13	1	150	40.8	18.1333	1.3139	1872	63.5	478.425	8
13	1	142	31.7	15.7211	1.13429	1324	71	517.76	6
13	2	151	38.4	16.8414	1.28666	1568	61	523.375	8
13	2	143.6	33	16.0031	1.16	2660	155	530	6
13	1	156.3	48.7	19.9348	1.45944	2385	75.5	548.19	9
13	2	163	41.6	15.6573	1.40707	1890	55.5	549.92	10
13	2	155.5	40.5	16.7492	1.34443	2461	86.5	554.67	9
13	1	156.5	38.3	15.6376	1.31901	2426	101.5	570.66	9
13	1	164	50.6	18.8132	1.536	2649	122.333	594.645	10
13	1	148	42.1	19.2202	1.31864	2591	89.3333	604.49	7
13	2	160.5	45.2	17.5464	1.44135	2008	60	606.06	10
13	1	152.4	53.4	22.9917	1.49017	2364	80	607.995	8
13	2	161	55.4	21.3726	1.57509	1821	63.5	613.835	10
13	1	156.5	45.8	18.6998	1.42317	1867	74.5	625.32	9
13	2	149.4	36.7	16.4424	1.25243	1978	80.5	629.43	7
13	1	149	35.1	15.8101	1.22654	1654	67.5	656.89	7
13	1	167.5	47	16.7521	1.51154	2295	98	667.13	11
13	1	157	48.5	19.6763	1.46162	2142	62.5	674.745	9
13	1	154.5	43	18.0141	1.37266	1607	63.5	676.58	8
13	2	161	58.2	22.4528	1.60845	1964	68.5	702	10
13	1	155	53.5	22.2685	1.50976	1790	71.5	715.23	9
13	2	151.5	42	18.2989	1.33982	1505	71.5	723.3	8
13	1	156.5	55.6	22.7011	1.54542	1544	72.5	730.2	9
13	1	154	42.5	17.9204	1.36265	1412	66.5	744.69	8
13	2	162.5	44.2	16.7385	1.44059	1585	59.3333	749.98	10
13	2	167.7	51.5	18.3122	1.57279	2499	82	751.08	11
13	2	159	42.7	16.8902	1.39737	2529	84	786.175	9
13	2	159.5	61.6	24.2136	1.63659	1757	62	797.59	9
13	2	159.3	69.1	27.2299	1.71692	1419	54.5	819.595	9
13	1	155.3	40.5	16.7924	1.34	2080	89	830	9
13	1	163	55.5	20.889	1.59048	1634	75.5	842.9	10
13	2	160	57.7	22.5391	1.59534	1526	59	950.06	10
13	1	162	48.6	18.5185	1.49653	1821	61	961.91	10
13	1	164	46.8	17.4004	1.48588	2974	134	1015.74	10
13	1	149.1	42.5	19.1176	1.33	2113	59.5	1040	7
13	1	162.4	69.3	26.2761	1.74322	2471	72	1058.46	10
